# Supplementary material for: Fluidic innervation sensorizes structures from a single build material
Source: Sci Adv. 2022 Aug 10;8(31):eabq4385. doi: 10.1126/sciadv.abq4385 (PMC9365281; doi:10.1126/sciadv.abq4385)
Supplement: Supplementary file 2 — Movies S1 to S8 [file sciadv.abq4385_movies_s1_to_s8.zip]

Archive with 8 entries (8 files):
- sciadv.abq4385_movie_s1.mp4
- sciadv.abq4385_movie_s2.mp4
- sciadv.abq4385_movie_s3.mp4
- sciadv.abq4385_movie_s4.mp4
- sciadv.abq4385_movie_s5.mp4
- sciadv.abq4385_movie_s6.mp4
- sciadv.abq4385_movie_s7.mp4
- sciadv.abq4385_movie_s8.mp4
